# Supplementary material for: Proteomic Profiles of Seminal Plasma in Individuals with Secondary Infertility: Insights into the Involvement of Oxidative Stress
Source: J Clin Med. 2026 Feb 2;15(3):1173. doi: 10.3390/jcm15031173 (PMC12898425; doi:10.3390/jcm15031173)
Supplement: Supplementary file 1 [file jcm-15-01173-s001.zip]

Archive with 1 entries (1 files):
- jcm-4068302-supplementary.pdf
